# Supplementary material for: Vascular plants dataset of the herbarium (HSS) of Agrarian Research Institute Finca “La Orden-Valdesequera” (CICYTEX), Extremadura, Spain
Source: PhytoKeys. 2021 Jan 7;171:47–59. doi: 10.3897/phytokeys.171.58900 (PMC7809011; doi:10.3897/phytokeys.171.58900)
Supplement: Supplementary material 2 — Types HSS Herbarium [file phytokeys-171-047-s002.csv]

Taxon and authority	Type	Country	Province	Locality	Herbarium voucher	Publication
Alopecurus arundinaceus Poir. subsp. subaristatus F.M.Vázquez	Holotype	España	Cáceres	Ctra. Badajoz-Cáceres, en el margen del Río Ayuela	HSS19504	Fol. Bot. Extremadur. 13(2): 46 (2019)
Anacamptis champagneuxii (Barnéoud) R.M.Bateman, Pridgeon & M.W.Chase f. albina F.M.Vázquez	Holotype	España	Badajoz	Villafranca de los Barros. Proximidades cortijo de Casas Blancas	HSS40771	Fol. Bot. Extremadur. 3: 192 (2009)
Anacamptis champagneuxii (Barnéoud) R.M.Bateman, Pridgeon & M.W.Chase var. grandis F.M.Vázquez	Holotype	España	Badajoz	Ctra. Badajoz - Valverde de Leganés, km 8,5	HSS30421	Fol. Bot. Extremadur. 3: 192 (2009)
Anacamptis collina (Banks & Sol.) R.M.Bateman, Pridgeon & M.W.Chase f. laxispicata F.M.Vázquez	Holotype	España	Badajoz	Almendral	HSS30060	Fol. Bot. Extremadur. 3: 179 (2009)
Anacamptis longicornu (Poir.) R.M.Bateman, Pridgeon & M.W.Chase subsp. linkiana F.M.Vázquez	Holotype	Portugal	Bajo Alentejo	Melides a Grândola	HSS63881	J. Eur. Orch. 47(2-4): 345 (2015)
Anacamptis papilionacea (L.) R.M.Bateman, Pridgeon & M.W.Chase subsp. grandiflora (Boiss.) Kreutz var. nivea F.M.Vázquez	Holotype	España	Badajoz	Los Santos de Maimona a Usagre	HSS35677	Fol. Bot. Extremadur. 3: 174 (2009)
Bromus molliformis J.Lloyd ex Billot var. devesanus F.M.Vázquez	Holotype	España	Badajoz	Puebla de Obando. Puerto del Zángano	HSS33056	Folia Bot. Extremadur. 2: 16 (30; fig. 6) (2008).
Bromus molliformis J.Lloyd ex Billot var. pacensis H.Scholz & F.M.Vázquez	Holotype	España	Badajoz	Ctra. Llerena a Ahillones, a 4 km de Llerena	HSS33207	Folia Bot. Extremadur. 2: 16 (30; fig. 6) (2008).
Bromus nervosus C.Acedo & Llamas var. glabrescens F.M.Vázquez	Holotype	España	Cáceres	Huertas de Cansa, traseras. Ruta de las Lanchuelas	HSS34728	Fol. Bot. Extremadur. 2: 17 (30; fig. 8) (2008)
Celtica gigantea (Link) F.M.Vázquez & Barkworth subsp. donyanae (F.M.Vázquez & Devesa) F.M.Vázquez & Barkworth	Isotype	España	Huelva	Doñana. Parque Nacional de Doñana, reserva biológica. Laguna de Santa Olalla	HSS1037 / HSS1060 / HSS1066 / HSS755	Bot. J. Linn. Soc. 144(4): 492 (2004)
Celtica gigantea (Link) F.M.Vázquez & Barkworth subsp. marrocana (Pau & Font Quer) F.M. Vázquez & Barkworth	Neotype	España	Badajoz		HSS1155	Bot. J. Linn. Soc. 144(4): 492 (2004)
Ceterach officinarum var. lobulatum F.M.Vázquez & D.García	Holotype	España	Cáceres	Baños de Montemayor. Márgenes de la calzada romana	HSS65821	Fol. Bot. Extremadur. 11: 118-119 (2017)
Cynara ×pacensis F.M.Vázquez	Holotype / Paratype	España	Badajoz	Badajoz. La Cocosa	HSS34305 / HSS34306 / HSS34310	Fol. Bot. Extremadur. 2: 66 (-67; fig. 2) (2008)
Dactylorhiza irenica F.M.Vázquez	Holotype	España	Cáceres	Navalvillar de Ibor. Camino a Hospital del Obispo	HSS24326	J. Eur. Orch. 40(1): 32 (-33; figs. 1-2, 7, 12, 14) (2008)
Festuca discreta F.M.Vázquez	Holotype	España	Badajoz	Puebla del Maestre. Proximidades del río Viar	HSS2674	Fol. Bot. Extremadur. 10: 66 (2016)
Gagea extremadurensis M.Gut. & F.M.Vázquez	Holotype / Paratype	España	Badajoz	Zarza-Capilla. Sierra	HSS36762 / HSS36757	Fol. Bot. Extremadur. 5: 47 (45-61; fig. 2, map) (2011)
Galium verum L. subsp. meridionale F.M.Vázquez & F.Crystal	Holotype	España	Badajoz	Calzadilla de los Barros. Arroyo Hondo	HSS68556	Fol. Bot. Extremadur. 13: 161-162 (2018)
Helictochloa discreta F.M.Vázquez	Holotype	España	Cáceres	Losar de la Vera. Cerca del Refugio, subida hacia la Covacha	HSS64300	Fol. Bot. Extremadur. 13(2): 79 (2019)
Juncus fernandez-carvajaliae Romero Zarco & Arán	Paratype	España	Ciudad Real	Retuerta de Bullaque. Montes de Toledo, junto a la orilla N del embalse de la Torre de Abraham	HSS61255	Nordic J. Bot. 31(2): 190 (2013)
Narcissus ×carringtonii nothosubsp. tavaresii J.F.Álvarez, Castro Prig., Crystal, P.Gómez-Murillo & Áng.Sánchez	Holotype	Portugal	Beira Alta	Viseu. Vila Mendo de Tavares	HSS73644	Fol. Bot. Extremadur. 13(2): 35 (2019)
Narcissus ×gatensis J.F.Álvarez, Castro Prig., P.Gómez-Murillo & Áng.Sánchez	Holotype	España	Cáceres	San Martín de Trevejo. El Soto	HSS73646	Fol. Bot. Extremadur. 13(2): 34 (2019)
Narcissus bulbocodium L. var. biflorus F.M.Vázquez	Holotype	España	Cáceres	Plasenzuela - Trujillo	HSS56974	Fol. Bot. Extremadur. 7: 17, t. 1c (2013)
Narcissus cavanillesii A.Barra & G.López var. apiculatus F.M.Vázquez	Holotype	España	Badajoz	La Roca de la Sierra	HSS53187	Flora Extremadura 2011
Narcissus grandae Áng.Sánchez, J.F.Álvarez, Castro Prig., Crystal, P.Gómez-Murillo & L.Torras-Claveria	Holotype	España	Badajoz	Oliva de Mérida. Sierra de la Oliva	HSS73648	Fol. Bot. Extremadur. 13(2): 13 (2019)
Narcissus milagrosus Áng.Sánchez, J.F.Álvarez, Castro Prig., Crystal, P.Gómez-Murillo & L.Torras-Claveria	Holotype	España	Badajoz	Mérida	HSS73649	Fol. Bot. Extremadur. 13(2): 14 (2019)
Narcissus vilchezii P.Gómez-Murillo & Hervás	Holotype	España	Jaén	Vilches. Alrededores	HSS74933	Flora Montiberica 75: 57-58 (2019)
Narcissus vitekii P.Escobar	Holotype / Isotype / Isoparatype	España	Cáceres	San Martín de Trevejo. El Soto	HSS73647 / HSS70000 / HSS69999	Phytotaxa 345 (2): 144 (2018)
Neotinea conica (Willd.) R.M.Bateman f. gelpiana F.M.Vázquez	Holotype	España	Badajoz	Fuentes de León	HSS31210	Fol. Bot. Extremadur. 3: 96 (2009)
Neotinea conica (Willd.) R.M.Bateman f. rosea F.M.Vázquez	Holotype	España	Badajoz	Ctra. Badajoz - Valverde de Leganés, km 8,5	HSS30431	Fol. Bot. Extremadur. 3: 96 (2009)
Neotinea conica (Willd.) R.M.Bateman var. ricardina F.M.Vázquez	Holotype	España	Badajoz	Badajoz	HSS31211	J. Eur. Orch. 40(4): 706 (figs.) (2008)
Neotinea conica (Willd.) R.M.Bateman var. saenzii F.M.Vázquez	Holotype	España	Badajoz	Fuentes de León	HSS42125	J. Eur. Orch. 40(4): 707 (figs.) (2008)
Ophrys ×braun-blanquetiana Soó nothosubsp. perceiana F.M.Vázquez & R.Lorenz	Holotype	España	Badajoz	Villafranca de los Barros. San Jorge	HSS37868	J. Eur. Orch. 40(4): 712 (fig.) (2008)
Ophrys ×manfredoniae O.Danesch & E.Danesch nothosubsp. cerrogordensis García Alonso & Márquez	Holotype	España	Badajoz	Badajoz. Cerro Gordo, proximidades de la Venta Don José	HSS56894	Fol. Bot. Extremadur. 7: 87, t. 1. (2013)
Ophrys ×neokelleri Soó nothovar. rosea García Alonso & Márquez	Holotype	España	Badajoz	Badajoz. Cerro Gordo, proximidades de la Venta Don José	HSS56899	Fol. Bot. Extremadur. 7: 66, t. 2. (2013)
Ophrys fusca Link lus. ramosis F.M.Vázquez	Holotype	España	Badajoz	Los Santos de Maimona a Usagre	HSS27179	Fol. Bot. Extremadur. 3: 249 (2009)
Ophrys fusca Link subsp. clara (F.M.Vázquez & S.Ramos) F.M.Vázquez	Holotype	España	Badajoz	Fuente del Maestre. Sierra de San Jorge, junto a Casas Blancas	HSS11870	J. Eur. Orch. 40(4): 710 (2008)
Ophrys fusca Link subsp. clara (F.M.Vázquez & S.Ramos) F.M.Vázquez var. lutea F.M.Vázquez	Holotype	España	Badajoz	Los Santos de Maimona. Camino de Usagre	HSS30660B	Fol. Bot. Extremadur. 3: 257 (2009)
Ophrys fusca Link subsp. limensis F.M.Vázquez	Holotype	España	Badajoz	Usagre - Los Santos de Maimona	HSS37012	Fol. Bot. Extremadur. 3: 269 (-270; fig. 55) (2009)
Ophrys fusca Link var. distincta F.M.Vázquez	Holotype	España	Badajoz	Los Santos de Maimona a Usagre	HSS31208	Fol. Bot. Extremadur. 3: 253 (2009)
Ophrys fusca Link var. lutescens F.M.Vázquez	Holotype	España	Badajoz	Los Santos de Maimona. Camino de Usagre	HSS30665	Fol. Bot. Extremadur. 3: 249 (2009)
Ophrys incubacea Bianca ex Tod. subsp. pacensis F.M.Vázquez	Holotype	España	Badajoz	Badajoz. Proximidades de la ciudad	HSS36402	Fol. Bot. Extremadur. 3: 302 (-303; fig. 61) (2009)
Ophrys lutea Cav. lus. chlorantha F.M.Vázquez	Holotype	España	Cáceres	Almaraz	HSS45377	Fol. Bot. Extremadur. 3: 274 (2009)
Ophrys lutea Cav. lus. petaloidea F.M.Vázquez & S.Ramos	Holotype	España	Badajoz	Los Santos de Maimona a Usagre	HSS31209	Fol. Bot. Extremadur. 3: 274 (2009)
Ophrys lutea Cav. var. speculissima F.M.Vázquez	Holotype	España	Badajoz	Santa Marta	HSS42133	J. Eur. Orch. 40(4): 706 (figs.) (2008)
Ophrys neglecta Parl. var. riphaea F.M.Vázquez	Holotype	Marruecos	Tétouan	Hacia Chefcaouen	HSS54592	J. Eur. Orch. 44(3): 588 (2012)
Ophrys omegaifera H.Fleischm. subsp. dyris (Maire) Del Petre var. fontinalis F.M.Vázquez	Holotype	España	Badajoz	Fuentes de León. Cerro opuesto a Cueva del Cuervo	HSS36979	Fol. Bot. Extremadur. 3: 280 (2009)
Ophrys omegaifera H.Fleischm. subsp. dyris (Maire) Del Petre var. maculata F.M.Vázquez	Holotype	España	Badajoz	Fuentes de León. Próximo al Castillo del Cuervo	HSS40795	J. Eur. Orch. 40(4): 705 (-706; figs.) (2008)
Ophrys picta Link f. carbajoi F.M.Vázquez	Holotype	España	Badajoz	Santa Marta	HSS45394	Fol. Bot. Extremadur. 3: 311 (2009)
Ophrys scolopax Cav. var. sepalina F.M.Vázquez	Holotype	España	Cáceres	Almaraz. Sierra de Almaraz	HSS18800	Fol. Bot. Extremadur. 3: 306 (2009)
Ophrys tenthredinifera Willd. var. glabrescens F.M.Vázquez	Holotype	España	Cáceres	Almaraz - Serrejón	HSS17972	Fol. Bot. Extremadur. 3: 320 (2009)
Orchis italica Poir. lus. sepalinus Garrote, Concepción & F.M.Vázquez	Holotype	España	Badajoz	Villafranca de los Barros. Bodega	HSS63034	Fol. Bot. Extremadur. 8: 98 (2014)
Orchis italica Poir. var. fontinalis F.M.Vázquez	Holotype	España	Badajoz	Fuentes de León. Subida a Cerro del Castillo	HSS37876	J. Eur. Orch. 40(4): 709 (2008)
Orchis langei K.Richt. f. maquedina F.M.Vázquez	Holotype	España	Badajoz	Valle de Santa Ana	HSS44512	Fol. Bot. Extremadur. 3: 118 (2009)
Orchis langei K.Richt. subsp. magrebensis F.M.Vázquez	Holotype / Paratype	Marruecos	Taza	Monte Tazekka	HSS54596 / HSS54595	J. Eur. Orch. 44(3): 586 (2012)
Orchis langei K.Richt. subsp. magrebensis F.M.Vázquez	Paratype	Marruecos	Tétouan	Bab Berret. Ctra. N-2, proximidades localidad	HSS54594 / HSS54597	J. Eur. Orch. 44(3): 586 (2012)
Orchis mascula (L.) L. f. fimbriata F.M.Vázquez	Holotype	España	Cáceres	La Garganta. Subida a las proximidades de la localidad	HSS13095	Fol. Bot. Extremadur. 3: 110 (2009)
Orchis olbiensis Reut. ex Gren. f. nivea F.M.Vázquez	Holotype	España	Badajoz	Valle de Santa Ana. Arroyo de los Molinos	HSS9276	Fol. Bot. Extremadur. 3: 113 (2009)
Orchis tenera (Landwehr) Kreutz f. herculiana F.M.Vázquez	Holotype	España	Cáceres	La Calera	HSS31825	Fol. Bot. Extremadur. 3: 121 (2009)
Poa flaccidula Boiss. & Reut. subsp. guadianensis F.M.Vázquez	Holotype	España	Badajoz	Nogales. Los Madroñales	HSS63436	Folia Bot. Extremadur. 9: 66 (2016)
Poa flaccidula Boiss. & Reut. subsp. guadianensis F.M.Vázquez	Paratype	España	Badajoz	Valle de Matamoros	HSS2619	Folia Bot. Extremadur. 9: 66 (2016)
Poa flaccidula Boiss. & Reut. subsp. guadianensis F.M.Vázquez	Paratype	España	Badajoz	Burguillos del Cerro. Canteras	HSS348	Folia Bot. Extremadur. 9: 66 (2016)
Quercus ×alentejana Pinto Gomes & F.M.Vázquez	Holotype	Portugal	Alto Alentejo	Arraiolos - Montemor-o-Novo	HSS49040	Int. Oaks 26: 49 (2015)
Quercus ×autumnalis F.M.Vázquez, S.Ramos & Doncel	Holotype	España	Huesca	Mollar de Riglos	HSS7524	Int. Oaks 13: 12 (2002)
Quercus ×celtica F.M.Vázquez, Coombes, Rodr.-Coombes, Ramos & Doncel	Holotype	Portugal	Alto Alentejo	Ponte do Sor, Ervideira	HSS3718	Int. Oaks 14: 52 (2003)
Quercus ×coutinhoi A.Camus nothosubsp. beturica F.M.Vázquez, Coombes, Rodr.-Coombes, Ramos & Doncel	Holotype	España	Badajoz	Valle de Santa Ana	HSS22279	Int. Oaks 14: 53 (2003)
Quercus ×diegoi F.M.Vázquez, Pinto Gomes, Vinagre & Vilaviçosa	Holotype / Isotype	Portugal	Estremadura	Cadaval. Cercal. Serra de Montejunto	HSS62975 / HSS62976	Fol. Bot. Extremadur. 8: 95 (2014)
Quercus ×diosdadoi F.M.Vázquez, Coombes, Rodr.-Coombes, Ramos & Doncel	Holotype	España	Cáceres	Navalmoral de la Mata. La Bazagona	HSS4861	Int. Oaks 14: 50 (2003)
Quercus ×lousae Vilaviçosa, F.M.Vázquez, Meireles & Pinto Gomes	Holotype	Portugal	Bajo Alentejo	Odemira	HSS54488	Lazaroa 35: 145 (2014)
Quercus ×ordenensis F.M.Vázquez, García Alonso & Márquez	Holotype / Isotype	España	Badajoz	Lobón. Guadajira. Centro de Investigación "Finca La Orden - Valdesequera"	HSS56533 / HSS56532	Int. Oaks 26: 47 (2015)
Quercus ×pacensis F.M.Vázquez	Holotype / Isotype	España	Badajoz	Salvatierra de los Barros	HSS1320 / HSS1319	Anales Jard. Bot. Madrid 53(2): 249 (1996)
Quercus ×pastorae M.A.Pineda, F.M.Vázquez & Sánchez-Gullón	Holotype	España	Sevilla	Sanlúcar la Mayor	HSS57709	Int. Oaks 26: 51 (2015)
Quercus ×rosa-pintii Vilaviçosa, F.M.Vázquez, Meireles & Pinto Gomes	Holotype	Portugal	Bajo Alentejo	Monchique. Marmelete	HSS50596	Lazaroa 35: 146 (2014)
Quercus ×senneniana A.Camus nothosubsp. tentudaicus F.M. Vázquez	Holotype	España	Badajoz	Monesterio. Sierra de Tentudía	HSS1314	Anales Jard. Bot. Madrid 53(2): 250 (1996)
Scolymus ×castaneus F.M.Vázquez & J.Blanco	Holotype	España	Badajoz	Ribera del Fresno. Ctra. Villafranca de los Barros a Palomas	HSS34169	Fol. Bot. Extremadur. 5: 104 (103-105; fig. 10) (2011)
Scolymus hispanicus L. subsp. occidentalis F.M.Vázquez	Holotype	España	Huelva	Límite provincial Badajoz y Huelva, ctra. N-360	HSS1796	Anales Jard. Bot. Madrid 58(1): 91 (2000)
Serapias ×liana F.M.Vázquez, Áng.Sánchez & Garcia Alonso	Holotype	España	Badajoz	Arroyo de San Serván. Sierra de Arroyo de San Serván	HSS67435	Folia Bot. Extremadur. 10: 123 (2016)
Serapias ×venhuisia F.M.Vázquez	Holotype	España	Badajoz	Obando	HSS11000	Fol. Bot. Extremadur. 3: 209 (2009)
Serapias lingua L. f. minima F.M.Vázquez	Holotype	España	Badajoz	Mérida. Parque Natural de Cornalvo. Cola del Embalse	HSS31246	Fol. Bot. Extremadur. 3: 208 (2009)
Serapias lingua L. f. tenuis F.M.Vázquez	Holotype	España	Badajoz	Mérida. Parque Natural de Cornalvo. Cola del Embalse	HSS31248	Fol. Bot. Extremadur. 3: 208 (2009)
Serapias maria F.M.Vázquez	Holotype	España	Badajoz	Badajoz. Proximidades de La Atalaya	HSS40796	J. Eur. Orch. 40(4): 701 (-705; figs.) (2008)
Stipa bufensis F.M.Vazquez, H.Scholz & Sonnentag	Holotype / Isotype	España	Murcia	Alhama de Murcia	HSS3502 / HSS8042	Acta Bot. Malac. 24: 30 (1999)
Stipa filabrensis H.Scholz, Sonnentag & F.M.Vázquez	Isotype	España	Almería	Sierra de Los Filabres, below Calar Alto, Piedra de Ladrones	HSS16988	Acta Bot. Malac. 24: 28 (1999)
Stipa letourneuxii Trab. subsp. ignea F.M.Vázquez	Holotype	Túnez	Médenine	Sidi Touï National Park	HSS11868	Bot. J. Linn. Soc. 153(4): 443 (fig. 1C) (2007)
Stipa serena F.M.Vázquez & Pérez-Chisc.	Isotype	España	Badajoz	Quintana de la Serena	HSS51387	Willdenowia 39(2): 261 (-264; fig.) (2010)
Taraxacum guadalupense F.M.Vázquez	Holotype	España	Cáceres	Castañar de Ibor. Camino de las Hortadillas. Ruta de las Calabazas	HSS62754	Fol. Bot. Extremadur. 8: 22 (2014)
Thymus caespititius Brot. var. albicans J.Blanco & F.M.Vázquez	Holotype / Isotype	España	Cáceres	Descargamaría a Fuente de La Malena	HSS10572 / HSS10573	Fol. Bot. Extremadur. 1: 44 (2007)
Thymus camphoratus Hoffmanns. & Link subsp. congestus F.M.Vázquez, Pinto Gomes & Paiva Ferr.	Holotype	Portugal	Bajo Alentejo	Sines - Santiago do Cacém	HSS6699	Acta Bot. Gallica 153(3): 361 (2006)
Thymus capitellatus Hoffmanns. & Link subsp. anomalus F.M.Vázquez, Pinto Gomes & Paiva Ferr.	Holotype	Portugal	Bajo Alentejo	Comporta - Melides	HSS6734	Acta Bot. Gallica 153(3): 361 (2006)
Vitis ×gallica F.M.Vázquez	Holotype	España	Badajoz	Villafranca de los Barros. Salida autovía A-66, hacia Villafranca de los Barros (Salida 666)	HSS67161	Fol. Bot. Extremadur. 11: 16-17 (2017)
×Cephalorchis sussana F.M.Vázquez	Holotype	España	Badajoz	Valle de Matamoros	HSS21907	Fol. Bot. Extremadur. 3: 119 (62) (2009)
